# Supplementary material for: Amphetamine in adolescence induces a sex-specific mesolimbic dopamine phenotype in the adult prefrontal cortex
Source: Commun Biol. 2025 Dec 6;9:12. doi: 10.1038/s42003-025-09239-6 (PMC12770397; doi:10.1038/s42003-025-09239-6)
Supplement: Supplementary file 3 — Supplementary Data 1 [file 42003_2025_9239_MOESM3_ESM.xlsx]

## Sheet: Detailed Stats for fig 1
Corresponding figure	Descriptive Statistics			Statistical test	Factor	n	Statistic	p value (adjusted where appropriate)	Effect Size	power
Fig 1B						Male Saline = 4 Male AMPH = 4 Female Saline = 6 Female AMPH = 6			Partial eta squared
	Treatment			Two-way ANOVA
	Saline	Mean	SD		Sex(male-female) X Drug(saline-AMPH)		F (1, 16) = 0.02465	0.8772	0.0014525	0.0529593
	Females	2.99833	8.55101		Sex (male-female)		F (1, 16) = 0.8421	0.3724	0.0473448	0.155293
	Males	-0.7	10.704		Drug (saline-AMPH)		F (1, 16) = 16.32	0.0009	0.490663	0.984354
	AMPH	Mean	SD
	Females	23.405	10.8593
	Males	18.18	13.1212
Fig 1D						Male Saline = 4 Male AMPH = 4 Female Saline = 6 Female AMPH = 6			Partial eta squared
	PFC subregion	Male Saline		Three-way ANOVA	Brain Area		F (2, 32) = 14.85	<0.0001	0.481278	1
		Mean	SD		Drug (saline-AMPH)		F (1, 16) = 1.588	0.2257	0.115825	0.317593
	Cg1	0.88221	0.213935		Sex (male-female)		F (1, 16) = 8.420	0.0104	0.409922	0.926226
	PrL	0.603451	0.160836		Brain Area X Drug (saline-AMPH)		F (2, 32) = 0.1141	0.8926	0.00707625	0.0588252
	IL	0.537074	0.114609		Brain Area X Sex (male-female)		F (2, 32) = 0.8983	0.4173	0.0531458	0.205077
		Female Saline			Sex(male-female) X Drug(saline-AMPH)		F (1, 16) = 6.410	0.0222	0.345924	0.162846
		Mean	SD		Brain Area X Drug (saline-AMPH) X Sex (male-female)		F (2, 32) = 0.7782	0.4677	0.0463721	0.18186
	Cg1	1.35614	0.454413
	PrL	1.12716	0.247898
	IL	1.0061	0.269486
		Male Amph
		Mean	SD
	Cg1	1.33203	0.134594
	PrL	0.89573	0.126757
	IL	0.818515	0.0659202
		Female Amph
		Mean	SD
	Cg1	1.17084	0.312047
	PrL	0.986846	0.206411
	IL	0.98846	0.317875

## Sheet: Detailed Stats for fig 2
Corresponding figure	Descriptive Statistics			Statistical test	Factor	n	Statistic	p value (adjusted where appropriate)	Effect Size	power
2B		Females PND32		Three-way Anova		Male Saline = 10 Male AMPH = 10 Female Saline = 9 Female AMPH = 11			Partial eta squared
		Mean	SD		Drug(saline-AMPH)		F (1, 36) = 63.33	<0.0001	0.637608	1
	Saline	6.74344	6.804		PND(32-80)		F (1, 36) = 6.454	0.0155	0.074164	0.924347
	AMPH	22.5278	12.5831		Sex(male-female)		F (1, 36) = 3.745	0.0609	0.0942201	0.971818
		Males PND32			Drug(saline-AMPH) X PND(32-80)		F (1, 36) = 2.506	0.1222	0.0301666	0.562086
		Mean	SD		Drug(saline-AMPH)X Sex(male-female)		F (1, 36) = 0.04596	0.8315	0.00127495	0.0713235
	Saline	-0.20814	5.39949		PND(32-80) x Sex(male-female)		F (1, 36) = 0.9710	0.331	0.0119089	0.260817
	AMPH	17.0558	12.5081		Drug(saline-AMPH) X PND(32-80) X Sex(male-female)		F (1, 36) = 0.6128	0.4389	0.0075475	0.181855
		Females PND80
		Mean	SD
	Saline	5.4454	6.63385
	AMPH	28.8044	9.24639
		Males PND80
		Mean	SD
	Saline	4.15652	5.87359
	AMPH	23.9811	9.44292
									Cohen's d
2B inset		Mean	SD	t -test	AMPH PND32-PND80		t(20)=3.123	0.005	0.676	0.838
	PND32	19.92	12.55						partial eta squared
	PND80	26.51	9.432
2E		Saline		Two- way ANOVA	Factor	Male Saline = 8 Male AMPH = 8 Female Saline = 6 Female AMPH = 6
		Mean	SD		Sex(male-female) X Drug(saline-AMPH)		F (1, 24) = 5.003	0.0348	0.172476	0.63997
	Males	16.875	5.40998		Sex(male-female)		F (1, 24) = 0.04220	0.839	0.0017553	0.0552209
	Females	13.1667	6.11283		Drug(saline-AMPH)		F (1, 24) = 3.503	0.0735	0.127377	0.4923
		AMPH
		Mean	SD	Post-Hoc					Cohen's d
	Males	9.375	3.62284	Holm-Šídák's multiple comparisons test	Males Saline vs. AMPH		t (24) = 3.138	0.0148	1.28108	0.935459
	Females	13.8333	3.60093	Holm-Šídák's multiple comparisons test	Females Saline vs. AMPH		t (24) = 0.2416	0.9444	0.0986327	0.0805887
									partial eta squared
2F		Saline		Two-way ANOVA	Sex(male-female) X Drug(saline-AMPH)	Male Saline = 8 Male AMPH = 8 Female Saline = 6 Female AMPH = 6	F (1, 24) = 4.352	0.0478	0.153486	0.580266
		Mean	SD		Sex(male-female)		F (1, 24) = 1.692	0.2057	0.0658533	0.271084
	Males	1.09444	0.325836		Drug(saline-AMPH)		F (1, 24) = 5.654	0.0257	0.190633	0.692984
	Females	1.21984	0.332137		Residual
		AMPH		Post-Hoc					Cohen's d
		Mean	SD	Holm-Šídák's multiple comparisons test	Males Saline vs. AMPH		t (24) = 3.409	0.0029	1.39172	0.924066
	Males	1.80717	0.62305	Holm-Šídák's multiple comparisons test	Females Saline vs. AMPH		t (24) = 0.1929	0.9771	0.078751	0.0542469
	Females	1.2664	0.19155

## Sheet: Detailed Stats for fig 3
	Column10	Column9	Column1	Column2	Column3	Column4	Column5	Column6	Column7	Column8
Corresponding figure	Descriptive Statistics			Statistical test		n	Statistic	p value (adjusted where appropriate)	Effect Size	power
3C				Two-way ANOVA		Male Saline = 7 Male AMPH =8 Female Saline = 6 Female AMPH = 6			partial eta squared
K ascending		Saline			Factor
		Mean	SD		Sex(male-female) X Drug (Saline-AMPH)		F (1, 23) = 7.898	0.009	0.255604	0.830364
	Males	0.445714	0.145012		Sex(male-female)		F (1, 23) = 0.8458	0.3673	0.0354755	0.159318
	Females	0.556774	0.126471		Drug (Saline-AMPH)		F (1, 23) = 0.9734	0.3341	0.0406105	0.176284
		AMPH
		Mean	SD	Post-Hoc					cohen's d
	Males	0.66875	0.19112	Holm-Šídák's multiple comparisons test	Males Saline vs. AMPH		t (23) = 2.844	0.0183	1.31476	0.651741
	Females	0.449646	0.115049	Holm-Šídák's multiple comparisons test	Females Saline vs. AMPH		t (23) = 1.225	0.4119	0.886127	0.284525
3D				Two-way ANOVA		Male Saline = 7 Male AMPH = 8 Female Saline = 6 Female AMPH = 6			partial eta squared
Doubling time		Saline			Factor
		Mean	SD		Sex(male-female) X Drug (Saline-AMPH)		F (1, 23) = 8.545	0.0121	0.270833	0.858177
	Males	18.0314	6.10753		Sex(male-female)		F (1, 23) = 0.009021	0.9252	0.000392016	0.0511162
	Females	13.062	3.28701		Drug (Saline-AMPH)		F (1, 23) = 0.9920	0.3296	0.0413488	0.178741
		AMPH
		Mean	SD	Post-Hoc					cohen's d
	Males	11.1451	3.20782	Holm-Šídák's multiple comparisons test	Males Saline vs. AMPH		t (23) = 2.936	0.0148	1.41168	0.747248
	Females	16.4483	4.95155	Holm-Šídák's multiple comparisons test	Females Saline vs. AMPH		t (23) = 1.294	0.3735	0.805793	0.243822
3E				Two-way ANOVA		Male Saline = 7 Male AMPH = 8 Female Saline = 6 Female AMPH = 6			partial eta squared
K descending		Saline			Factor
		Mean	SD		Sex(male-female) X Drug (Saline-AMPH)		F (1, 23) = 0.03347	0.8564	0.00145339	0.0541501
	Males	0.155628	0.085589		Sex(male-female)		F (1, 23) = 0.9217	0.9217	0.0385382	0.16941
	Females	0.187981	0.09734		Drug (Saline-AMPH)		F (1, 23) = 0.4204	0.4204	0.0179524	0.103385
		AMPH
		Mean	SD
	Males	0.175005	0.0504951
	Females	0.22259	0.17667
3F				Two-way ANOVA		Male Saline = 7 Male AMPH = 8 Female Saline = 6 Female AMPH = 6			partial eta squared
Half-life		Saline			Factor
		Mean	SD		Sex(male-female) X Drug (Saline-AMPH)		F (1, 23) = 1.225	0.2798	0.050593	0.216514
	Males	62.3129	39.6261		Sex(male-female)		F (1, 23) = 0.06423	0.8022	0.00278476	0.0583061
	Females	47.1663	22.4651		Drug (Saline-AMPH)		F (1, 23) = 0.4956	0.4885	0.021093	0.115794
		AMPH
		Mean	SD
	Males	42.1493	10.276
	Females	51.6522	35.4627

## Sheet: Detailed Stats for fig 4
Corresponding figure	Descriptive Statistics			Statistical test	Factor	n	Statistic	p value (adjusted where appropriate)	Effect Size	power
Figure 4C		Saline		Two-way ANOVA		Male Saline = 8 Male AMPH = 8 Female Saline = 6 Female AMPH = 6			Partial eta squared
		Mean	SD		Sex (male-female) X Drug (Saline-AMPH)		F (1, 24) = 7.124	0.00134	0.228892	0.78988
	Males	38543.5	15382.9		Sex (male-female)		F (1, 24) = 0.6638	0.4232	0.026913	0.134987
	Females	49929.5	17577.5		Drug (Saline-AMPH)		F (1, 24) = 6.652	0.0165	0.217016	0.762055
		AMPH
		Mean	SD	Post-Hoc					cohen's d
	Males	70768.1	16089.5	Holm-Šídák's multiple comparisons test	Females Saline vs. Females AMPH		t (24) = 0.059	0.9529	0.0272837	0.0505431
	Females	49377.2	15434.3		Males Saline vs. Males AMPH		t (24) = 4.008	0.0031	2.04729	0.998823
					Males Saline vs. FemalesSaline		t (24) =1.311	0.4922	0.689363	0.217359
					Males Saline vs. Females AMPH		t (24) = 1.248	0.4922	0.703092	0.224208
					Males AMPH vs. Females Saline		t (24) = 2.400	0.1021	1.23672	0.557706
					Males AMPH vs. Females AMPH		t (24) = 2.463	0.1021	1.35684	0.636261

## Sheet: Detailed Stats for fig 5
Corresponding figure	Descriptive Statistics			Statistical test	Factor	n	Statistic	df	p value (adjusted where appropriate)	Effect Size	power
						Saline PND32/80 Dcc sgRNA = 7 Saline PND32/80 LacZ sgRNA = 7 AMPHPND32/80 LacZ sgRNA = 6 AMPH PND32/80 Dcc sgRNA = 6	Type III Wald Chi-Square			W
Fig 5B		Saline PND32		GEE	sgRNA (LacZ-Dcc)		6.33	1	0.012	0.348899	0.950672
		Mean	SD		Drug (Sal-AMPH)		10.783	1	<.001	0.455374	0.710893
	LacZ sgRNA	1.43333e-07	4.71126		PND (32-80)		5.819	1	0.016	0.33452	0.907213
	Dcc sgRNA	-5.5136	5.53563		sgRNA (LacZ-Dcc) x Drug (Sal-AMPH)		23.579	3	<.001	0.673381	0.990154
		Amphetamine PND32			sgRNA (LacZ-Dcc) x PND (32-80) x Drug (Sal-AMPH)		49.969	7	<.001	0.980277	0.999951
		Mean	SD
	LacZ sgRNA	11.5194	8.34263
	Dcc sgRNA	-2.71341	4.42079	Pairwise comparison Bonferroni sequential correction
		Saline PND80			Dcc *AMPH*PND32 vs.Dcc *AMPH*PND80				0.99
		Mean	SD		Dcc *AMPH*PND32 vs.Dcc *SAL*PND32				0.99
	LacZ sgRNA	3.66696	7.87451		Dcc *AMPH*PND32 vs.Dcc *SAL*PND80				0.99
	Dcc sgRNA	3.43641	13.9288		Dcc *AMPH*PND32 vs.LacZ *AMPH*PND32				0.001
		Amphetamine PND80			Dcc *AMPH*PND32 vs.LacZ *AMPH*PND80				<0.0001
		Mean	SD		Dcc *AMPH*PND32 vs.LacZ *Sal*PND32				0.99
	LacZ sgRNA	14.68	7.82814		Dcc *AMPH*PND32 vs.LacZ *Sal*PND80				0.844
	Dcc sgRNA	9.97657	19.0817		Dcc *AMPH*PND80 vs.Dcc *SAL*PND32				0.676
					Dcc *AMPH*PND80 vs.Dcc *SAL*PND80				0.99
					Dcc *Sal*PND32 vs.LacZ *AMPH*PND32				<0.0001
					Dcc *Sal*PND32 vs.LacZ *AMPH*PND80				<0.0001
					Dcc *Sal*PND32 vs.LacZ *Sal*PND32				0.604
					Dcc *Sal*PND32 vs.LacZ *Sal*PND80				0.135
					LacZ *AMPH*PND32 vs Dcc *Sal*PND80				0.99
					LacZ *AMPH*PND32 vs LacZ *AMPH*PND32				0.99
					LacZ *AMPH*PND32 vs LacZ *AMPH*PND80				0.133
					LacZ *AMPH*PND32 vs LacZ *Sal*PND80				0.94
					LacZ *AMPH*PND80 vs Dcc *AMPH*PND80				0.99
					LacZ *Sal*PND32 vs LacZ *AMPH*PND32				0.024
					LacZ *Sal*PND32 vs LacZ *AMPH*PND80				<0.0001
					LacZ *Sal*PND80 vs LacZ *AMPH*PND80				0.054
5C		LacZ		Two-Way Anova		Saline Dcc=5 Saline LacZ= 6 AMPH LacZ=5 AMPH Dcc= 6			p	Partial eta squared	power
		Mean	SD		Factor		F (DFn, DFd)
	SAL	35545.8	16680.1		sgRNA (LacZ-Dcc) X Drug (Sal-AMPH)		F (1, 18) = 7.425		0.0139	0.292024	0.812863
	AMPH	94118.6	52132.2		sgRNA (LacZ-Dcc)		F (1, 18) = 14.48		0.0013	0.44585	0.977981
		Dcc			Drug (Sal-AMPH)		F (1, 18) = 5.635		0.0289	0.238421	0.699352
		Mean	SD
	SAL	23130.4	9652.02	Post-Hoc						cohen's d	power
	AMPH	19098.5	8029.95	Holm-Šídák's multiple comparisons test	LacZ Saline vs. LacZ AMPH		t(18)=3.605		0.0081	1.69941	0.948506
					Dcc Saline vs. Dcc AMPH		t(18)=0.2482		0.8068	0.117002	0.0570733
					LacZ Saline vs. Dcc Saline		t(18)=0.7642		0.7026	0.360247	0.118944
					Dcc Saline vs. LacZ AMPH		t(18)=4.183		0.0028	1.97189	0.98623
					LacZ AMPH vs. Dcc AMPH		t(18)=4.618		0.0013	2.17695	0.99579
5F		LacZ		Two-Way Anova		Saline Dcc=5 Saline LacZ= 6 AMPH LacZ=5 AMPH Dcc= 6			p	Patial eta squared	power
Number of Transients		Mean	SD		Factor
	SAL	15.8333	5.74166		sgRNA (LacZ-Dcc) X Drug (Sal-AMPH)		F (1, 18) = 0.3238		0.5764	0.0176698	0.0916024
	AMPH	14.6	5.59464		sgRNA (LacZ-Dcc)		F (1, 18) = 1.180		0.2917	0.061525	0.206398
		Dcc			Drug (Sal-AMPH)		F (1, 18) = 0.0004		0.9826	2.7312e-05	0.0500618
		Mean	SD
	SAL	17	5.78792
	AMPH	18.3333	3.88158			Saline Dcc=5 Saline LacZ= 6 AMPH LacZ=5 AMPH Dcc= 6			p	Partial eta squared	power
5G		LacZ		Two-Way Anova	Factor
Transient Amplitude		Mean	SD		sgRNA (LacZ-Dcc) X Drug (Sal-AMPH)		F (1, 18) = 0.6748		0.4221	0.0361249	0.138142
	SAL	1.15448	0.211259		sgRNA (LacZ-Dcc)		F (1, 18) = 0.6461		0.432	0.0346456	0.134307
	AMPH	0.943838	0.227739		Drug (Sal-AMPH)		F (1, 18) = 1.447		0.2445	0.0744127	0.242482
		Dcc
		Mean	SD
	SAL	1.15265	0.318708
	AMPH	1.11294	0.212568

## Sheet: Detailed Stats for supp fig 1
Corresponding figure	Descriptive Statistics			Statistical test	Factor	n	Statistic	p value (adjusted where appropriate)	Effect Size	power
		Mean	SD			Saline =7 AMPH =5			Cohen's d
Supplemetary 1B	Saine	-1.42857e-07	12.5618	Student t-test			t=3.346, df=10	0.0074	2.05367	0.956
	AMPH	21.1109	7.31885
Supplemetary 1C 70Kd		Mean	SD	Student t-test			t=0.3869, df=10	0.7069	0.2246	0.057
	SAL	1	0.303906
	Amph	0.928864	0.328543
Supplemetary 1C 50KD		Mean	SD	Student t-test			t=0.2027, df=10	0.8434	0.1192	0.04
	SAL	1	0.301357
	Amph	1.03344	0.24943
Supplemetary 1C 70&50KD		Mean	SD	Student t-test			t=0.1573, df=10	0.8782	0.09275	0.121
	SAL	1	0.264915
	Amph	0.976452	0.241261
